# Supplementary material for: Development of Zika Virus Mini-Replicon Based Single-Round Infectious Particles as Gene Delivery Vehicles
Source: Viruses. 2023 Aug 18;15(8):1762. doi: 10.3390/v15081762 (PMC10459639; doi:10.3390/v15081762)
Supplement: Supplementary file 1 [file viruses-15-01762-s001.zip]

Archive with 1 entries (1 files):
- viruses-2543655-supplementary.pdf
